# Supplementary material for: Examining Individual Differences in Singing, Musical and Tone Language Ability in Adolescents and Young Adults with Dyslexia
Source: Brain Sci. 2022 Jun 6;12(6):744. doi: 10.3390/brainsci12060744 (PMC9221489; doi:10.3390/brainsci12060744)
Supplement: Supplementary file 1 [file brainsci-12-00744-s001.zip]

Archive with 1 entries (1 files):
- brainsci-1744807-supplementary.pdf
